# Supplementary material for: Internal thread defect detection system based on multi-vision
Source: PLoS One. 2024 May 28;19(5):e0304224. doi: 10.1371/journal.pone.0304224 (PMC11132497; doi:10.1371/journal.pone.0304224)
Supplement: S1 File — (ZIP) [file pone.0304224.s001.zip › ultralytics-main/.github/ISSUE_TEMPLATE/config.yml]

blank_issues_enabled: true
contact_links:
  - name: 📄 Docs
    url: https://docs.ultralytics.com/
    about: Full Ultralytics YOLOv8 Documentation
  - name: 💬 Forum
    url: https://community.ultralytics.com/
    about: Ask on Ultralytics Community Forum
  - name: 🎧 Discord
    url: https://ultralytics.com/discord
    about: Ask on Ultralytics Discord
