# Supplementary material for: Internal thread defect detection system based on multi-vision
Source: PLoS One. 2024 May 28;19(5):e0304224. doi: 10.1371/journal.pone.0304224 (PMC11132497; doi:10.1371/journal.pone.0304224)
Supplement: S1 File — (ZIP) [file pone.0304224.s001.zip › ultralytics-main/.github/dependabot.yml]

# Ultralytics YOLO 🚀, AGPL-3.0 license
# Dependabot for package version updates
# https://docs.github.com/github/administering-a-repository/configuration-options-for-dependency-updates

version: 2
updates:
  - package-ecosystem: pip
    directory: "/"
    schedule:
      interval: weekly
      time: "04:00"
    open-pull-requests-limit: 10
    reviewers:
      - glenn-jocher
    labels:
      - dependencies

  - package-ecosystem: github-actions
    directory: "/.github/workflows"
    schedule:
      interval: weekly
      time: "04:00"
    open-pull-requests-limit: 5
    reviewers:
      - glenn-jocher
    labels:
      - dependencies
