# Supplementary material for: Internal thread defect detection system based on multi-vision
Source: PLoS One. 2024 May 28;19(5):e0304224. doi: 10.1371/journal.pone.0304224 (PMC11132497; doi:10.1371/journal.pone.0304224)
Supplement: S1 File — (ZIP) [file pone.0304224.s001.zip › ultralytics-main/.github/workflows/codeql.yaml]

# Ultralytics YOLO 🚀, AGPL-3.0 license

name: "CodeQL"

on:
  schedule:
    - cron: "0 0 1 * *"
  workflow_dispatch:

jobs:
  analyze:
    name: Analyze
    runs-on: ${{ 'ubuntu-latest' }}
    permissions:
      actions: read
      contents: read
      security-events: write

    strategy:
      fail-fast: false
      matrix:
        language: ["python"]
        # CodeQL supports [ 'cpp', 'csharp', 'go', 'java', 'javascript', 'python', 'ruby' ]

    steps:
      - name: Checkout repository
        uses: actions/checkout@v4

      # Initializes the CodeQL tools for scanning.
      - name: Initialize CodeQL
        uses: github/codeql-action/init@v3
        with:
          languages: ${{ matrix.language }}
          # If you wish to specify custom queries, you can do so here or in a config file.
          # By default, queries listed here will override any specified in a config file.
          # Prefix the list here with "+" to use these queries and those in the config file.
          # queries: security-extended,security-and-quality

      - name: Perform CodeQL Analysis
        uses: github/codeql-action/analyze@v3
        with:
          category: "/language:${{matrix.language}}"
