# Supplementary material for: Internal thread defect detection system based on multi-vision
Source: PLoS One. 2024 May 28;19(5):e0304224. doi: 10.1371/journal.pone.0304224 (PMC11132497; doi:10.1371/journal.pone.0304224)
Supplement: S1 File — (ZIP) [file pone.0304224.s001.zip › ultralytics-main/.github/workflows/docker.yaml]

# Ultralytics YOLO 🚀, AGPL-3.0 license
# Builds ultralytics/ultralytics:latest images on DockerHub https://hub.docker.com/r/ultralytics

name: Publish Docker Images

on:
  push:
    branches: [main]
    paths-ignore:
      - "docs/**"
      - "mkdocs.yml"
  workflow_dispatch:
    inputs:
      Dockerfile:
        type: boolean
        description: Use Dockerfile
        default: true
      Dockerfile-cpu:
        type: boolean
        description: Use Dockerfile-cpu
      Dockerfile-arm64:
        type: boolean
        description: Use Dockerfile-arm64
      Dockerfile-jetson:
        type: boolean
        description: Use Dockerfile-jetson
      Dockerfile-python:
        type: boolean
        description: Use Dockerfile-python
      Dockerfile-conda:
        type: boolean
        description: Use Dockerfile-conda
      push:
        type: boolean
        description: Push images to Docker Hub
        default: true

jobs:
  docker:
    if: github.repository == 'ultralytics/ultralytics'
    name: Push
    runs-on: ubuntu-latest
    strategy:
      fail-fast: false
      max-parallel: 6
      matrix:
        include:
          - dockerfile: "Dockerfile"
            tags: "latest"
            platforms: "linux/amd64"
          - dockerfile: "Dockerfile-cpu"
            tags: "latest-cpu"
            platforms: "linux/amd64"
          - dockerfile: "Dockerfile-arm64"
            tags: "latest-arm64"
            platforms: "linux/arm64"
          - dockerfile: "Dockerfile-jetson"
            tags: "latest-jetson"
            platforms: "linux/arm64"
          - dockerfile: "Dockerfile-python"
            tags: "latest-python"
            platforms: "linux/amd64"
          # - dockerfile: "Dockerfile-conda"
          #   tags: "latest-conda"
          #   platforms: "linux/amd64"
    steps:
      - name: Checkout repo
        uses: actions/checkout@v4
        with:
          fetch-depth: 0 # copy full .git directory to access full git history in Docker images

      - name: Set up QEMU
        uses: docker/setup-qemu-action@v3

      - name: Set up Docker Buildx
        uses: docker/setup-buildx-action@v3

      - name: Login to Docker Hub
        uses: docker/login-action@v3
        with:
          username: ${{ secrets.DOCKERHUB_USERNAME }}
          password: ${{ secrets.DOCKERHUB_TOKEN }}

      - name: Retrieve Ultralytics version
        id: get_version
        run: |
          VERSION=$(grep "^__version__ =" ultralytics/__init__.py | awk -F'"' '{print $2}')
          echo "Retrieved Ultralytics version: $VERSION"
          echo "version=$VERSION" >> $GITHUB_OUTPUT

          VERSION_TAG=$(echo "${{ matrix.tags }}" | sed "s/latest/${VERSION}/")
          echo "Intended version tag: $VERSION_TAG"
          echo "version_tag=$VERSION_TAG" >> $GITHUB_OUTPUT

      - name: Check if version tag exists on DockerHub
        id: check_tag
        run: |
          RESPONSE=$(curl -s https://hub.docker.com/v2/repositories/ultralytics/ultralytics/tags/$VERSION_TAG)
          MESSAGE=$(echo $RESPONSE | jq -r '.message')
          if [[ "$MESSAGE" == "null" ]]; then
              echo "Tag $VERSION_TAG already exists on DockerHub."
              echo "exists=true" >> $GITHUB_OUTPUT
          elif [[ "$MESSAGE" == *"404"* ]]; then
              echo "Tag $VERSION_TAG does not exist on DockerHub."
              echo "exists=false" >> $GITHUB_OUTPUT
          else
              echo "Unexpected response from DockerHub. Please check manually."
              echo "exists=false" >> $GITHUB_OUTPUT
          fi
        env:
          VERSION_TAG: ${{ steps.get_version.outputs.version_tag }}

      - name: Build Image
        if: github.event_name == 'push' || github.event.inputs[matrix.dockerfile] == 'true'
        uses: nick-invision/retry@v3
        with:
          timeout_minutes: 60
          retry_wait_seconds: 30
          max_attempts: 2 # retry once
          command: |
            docker build \
            --platform ${{ matrix.platforms }} \
            -f docker/${{ matrix.dockerfile }} \
            -t ultralytics/ultralytics:${{ matrix.tags }} \
            -t ultralytics/ultralytics:${{ steps.get_version.outputs.version_tag }} \
            .

      - name: Run Tests
        if: (github.event_name == 'push' || github.event.inputs[matrix.dockerfile] == 'true') && matrix.platforms == 'linux/amd64' && matrix.dockerfile != 'Dockerfile-conda' # arm64 images not supported on GitHub CI runners
        run: docker run ultralytics/ultralytics:${{ matrix.tags }} /bin/bash -c "pip install pytest && pytest tests"

      - name: Run Benchmarks
        # WARNING: Dockerfile (GPU) error on TF.js export 'module 'numpy' has no attribute 'object'.
        if: (github.event_name == 'push' || github.event.inputs[matrix.dockerfile] == 'true') && matrix.platforms == 'linux/amd64' && matrix.dockerfile != 'Dockerfile' && matrix.dockerfile != 'Dockerfile-conda' # arm64 images not supported on GitHub CI runners
        run: docker run ultralytics/ultralytics:${{ matrix.tags }} yolo benchmark model=yolov8n.pt imgsz=160 verbose=0.318

      - name: Push Docker Image with Ultralytics version tag
        if: (github.event_name == 'push' || (github.event.inputs[matrix.dockerfile] == 'true' && github.event.inputs.push == 'true')) && steps.check_tag.outputs.exists == 'false' && matrix.dockerfile != 'Dockerfile-conda'
        run: |
          docker push ultralytics/ultralytics:${{ steps.get_version.outputs.version_tag }}

      - name: Push Docker Image with latest tag
        if: github.event_name == 'push' || (github.event.inputs[matrix.dockerfile] == 'true' && github.event.inputs.push == 'true')
        run: |
          docker push ultralytics/ultralytics:${{ matrix.tags }}
          if [[ "${{ matrix.tags }}" == "latest" ]]; then
            t=ultralytics/ultralytics:latest-runner
            docker build -f docker/Dockerfile-runner -t $t .
            docker push $t
          fi

      - name: Notify on failure
        if: github.event_name == 'push' && failure() # do not notify on cancelled() as cancelling is performed by hand
        uses: slackapi/slack-github-action@v1.25.0
        with:
          payload: |
            {"text": "<!channel> GitHub Actions error for ${{ github.workflow }} ❌\n\n\n*Repository:* https://github.com/${{ github.repository }}\n*Action:* https://github.com/${{ github.repository }}/actions/runs/${{ github.run_id }}\n*Author:* ${{ github.actor }}\n*Event:* ${{ github.event_name }}\n"}
        env:
          SLACK_WEBHOOK_URL: ${{ secrets.SLACK_WEBHOOK_URL_YOLO }}
