# Supplementary material for: Internal thread defect detection system based on multi-vision
Source: PLoS One. 2024 May 28;19(5):e0304224. doi: 10.1371/journal.pone.0304224 (PMC11132497; doi:10.1371/journal.pone.0304224)
Supplement: S1 File — (ZIP) [file pone.0304224.s001.zip › ultralytics-main/.github/workflows/format.yml]

# Ultralytics 🚀 - AGPL-3.0 license
# Ultralytics Actions https://github.com/ultralytics/actions
# This workflow automatically formats code and documentation in PRs to official Ultralytics standards

name: Ultralytics Actions

on:
  push:
    branches: [main]
  pull_request_target:
    branches: [main]
    types: [opened, closed, synchronize]

jobs:
  format:
    runs-on: ubuntu-latest
    steps:
      - name: Run Ultralytics Formatting
        uses: ultralytics/actions@main
        with:
          token: ${{ secrets.GITHUB_TOKEN }} # automatically generated, do not modify
          python: true # format Python code and docstrings
          markdown: true # format Markdown and YAML
          spelling: true # check spelling
          links: false # check broken links
          summary: true # print PR summary with GPT4 (requires 'openai_api_key' or 'openai_azure_api_key' and 'openai_azure_endpoint')
          openai_azure_api_key: ${{ secrets.OPENAI_AZURE_API_KEY }}
          openai_azure_endpoint: ${{ secrets.OPENAI_AZURE_ENDPOINT }}
