# Supplementary material for: Internal thread defect detection system based on multi-vision
Source: PLoS One. 2024 May 28;19(5):e0304224. doi: 10.1371/journal.pone.0304224 (PMC11132497; doi:10.1371/journal.pone.0304224)
Supplement: S1 File — (ZIP) [file pone.0304224.s001.zip › ultralytics-main/CITATION.cff]

# This CITATION.cff file was generated with https://bit.ly/cffinit

cff-version: 1.2.0
title: Ultralytics YOLO
message: >-
  If you use this software, please cite it using the
  metadata from this file.
type: software
authors:
  - given-names: Glenn
    family-names: Jocher
    affiliation: Ultralytics
    orcid: 'https://orcid.org/0000-0001-5950-6979'
  - given-names: Ayush
    family-names: Chaurasia
    affiliation: Ultralytics
    orcid: 'https://orcid.org/0000-0002-7603-6750'
  - family-names: Qiu
    given-names: Jing
    affiliation: Ultralytics
    orcid: 'https://orcid.org/0000-0003-3783-7069'
repository-code: 'https://github.com/ultralytics/ultralytics'
url: 'https://ultralytics.com'
license: AGPL-3.0
version: 8.0.0
date-released: '2023-01-10'
