# Supplementary material for: Internal thread defect detection system based on multi-vision
Source: PLoS One. 2024 May 28;19(5):e0304224. doi: 10.1371/journal.pone.0304224 (PMC11132497; doi:10.1371/journal.pone.0304224)
Supplement: S1 File — (ZIP) [file pone.0304224.s001.zip › ultralytics-main/docker/Dockerfile-jetson]

# Ultralytics YOLO 🚀, AGPL-3.0 license
# Builds ultralytics/ultralytics:jetson image on DockerHub https://hub.docker.com/r/ultralytics/ultralytics
# Supports JetPack for YOLOv8 on Jetson Nano, TX1/TX2, Xavier NX, AGX Xavier, AGX Orin, and Orin NX

# Start FROM https://catalog.ngc.nvidia.com/orgs/nvidia/containers/l4t-pytorch
FROM nvcr.io/nvidia/l4t-pytorch:r35.2.1-pth2.0-py3

# Downloads to user config dir
ADD https://github.com/ultralytics/assets/releases/download/v0.0.0/Arial.ttf \
    https://github.com/ultralytics/assets/releases/download/v0.0.0/Arial.Unicode.ttf \
    /root/.config/Ultralytics/

# Install linux packages
# g++ required to build 'tflite_support' and 'lap' packages, libusb-1.0-0 required for 'tflite_support' package
RUN apt update \
    && apt install --no-install-recommends -y gcc git zip curl htop libgl1 libglib2.0-0 libpython3-dev gnupg g++ libusb-1.0-0

# Create working directory
WORKDIR /usr/src/ultralytics

# Copy contents
# COPY . /usr/src/ultralytics  # git permission issues inside container
RUN git clone https://github.com/ultralytics/ultralytics -b main /usr/src/ultralytics
ADD https://github.com/ultralytics/assets/releases/download/v8.1.0/yolov8n.pt /usr/src/ultralytics/

# Remove opencv-python from Ultralytics dependencies as it conflicts with opencv-python installed in base image
RUN grep -v "opencv-python" pyproject.toml > temp.toml && mv temp.toml pyproject.toml

# Install pip packages manually for TensorRT compatibility https://github.com/NVIDIA/TensorRT/issues/2567
RUN python3 -m pip install --upgrade pip wheel
RUN pip install --no-cache tqdm matplotlib pyyaml psutil pandas onnx "numpy==1.23"
RUN pip install --no-cache -e .

# Set environment variables
ENV OMP_NUM_THREADS=1


# Usage Examples -------------------------------------------------------------------------------------------------------

# Build and Push
# t=ultralytics/ultralytics:latest-jetson && sudo docker build --platform linux/arm64 -f docker/Dockerfile-jetson -t $t . && sudo docker push $t

# Run
# t=ultralytics/ultralytics:latest-jetson && sudo docker run -it --ipc=host $t

# Pull and Run
# t=ultralytics/ultralytics:latest-jetson && sudo docker pull $t && sudo docker run -it --ipc=host $t

# Pull and Run with NVIDIA runtime
# t=ultralytics/ultralytics:latest-jetson && sudo docker pull $t && sudo docker run -it --ipc=host --runtime=nvidia $t
