# Supplementary material for: Internal thread defect detection system based on multi-vision
Source: PLoS One. 2024 May 28;19(5):e0304224. doi: 10.1371/journal.pone.0304224 (PMC11132497; doi:10.1371/journal.pone.0304224)
Supplement: S1 File — (ZIP) [file pone.0304224.s001.zip › ultralytics-main/docs/README.md]

<br>
<img src="https://raw.githubusercontent.com/ultralytics/assets/main/logo/Ultralytics_Logotype_Original.svg" width="320">

# 📚 Ultralytics Docs

Ultralytics Docs are the gateway to understanding and utilizing our cutting-edge machine learning tools. These documents are deployed to [https://docs.ultralytics.com](https://docs.ultralytics.com) for your convenience.

[![pages-build-deployment](https://github.com/ultralytics/docs/actions/workflows/pages/pages-build-deployment/badge.svg)](https://github.com/ultralytics/docs/actions/workflows/pages/pages-build-deployment) [![Check Broken links](https://github.com/ultralytics/docs/actions/workflows/links.yml/badge.svg)](https://github.com/ultralytics/docs/actions/workflows/links.yml) [![Check Domains](https://github.com/ultralytics/docs/actions/workflows/check_domains.yml/badge.svg)](https://github.com/ultralytics/docs/actions/workflows/check_domains.yml) [![Ultralytics Actions](https://github.com/ultralytics/docs/actions/workflows/format.yml/badge.svg)](https://github.com/ultralytics/docs/actions/workflows/format.yml) <a href="https://ultralytics.com/discord"><img alt="Discord" src="https://img.shields.io/discord/1089800235347353640?logo=discord&logoColor=white&label=Discord&color=blue"></a>

## 🛠️ Installation

[![PyPI version](https://badge.fury.io/py/ultralytics.svg)](https://badge.fury.io/py/ultralytics) [![Downloads](https://static.pepy.tech/badge/ultralytics)](https://pepy.tech/project/ultralytics)

To install the ultralytics package in developer mode, ensure you have Git and Python 3 installed on your system. Then, follow these steps:

1. Clone the ultralytics repository to your local machine using Git:

   ```bash
   git clone https://github.com/ultralytics/ultralytics.git
   ```

2. Navigate to the cloned repository's root directory:

   ```bash
   cd ultralytics
   ```

3. Install the package in developer mode using pip (or pip3 for Python 3):

   ```bash
   pip install -e '.[dev]'
   ```

- This command installs the ultralytics package along with all development dependencies, allowing you to modify the package code and have the changes immediately reflected in your Python environment.

## 🚀 Building and Serving Locally

The `mkdocs serve` command builds and serves a local version of your MkDocs documentation, ideal for development and testing:

```bash
mkdocs serve
```

- #### Command Breakdown:

  - `mkdocs` is the main MkDocs command-line interface.
  - `serve` is the subcommand to build and locally serve your documentation.

- 🧐 Note:

  - Grasp changes to the docs in real-time as `mkdocs serve` supports live reloading.
  - To stop the local server, press `CTRL+C`.

## 🌍 Building and Serving Multi-Language

Supporting multi-language documentation? Follow these steps:

1. Stage all new language \*.md files with Git:

   ```bash
   git add docs/**/*.md -f
   ```

2. Build all languages to the `/site` folder, ensuring relevant root-level files are present:

   ```bash
   # Clear existing /site directory
   rm -rf site

   # Loop through each language config file and build
   mkdocs build -f docs/mkdocs.yml
   for file in docs/mkdocs_*.yml; do
     echo "Building MkDocs site with $file"
     mkdocs build -f "$file"
   done
   ```

3. To preview your site, initiate a simple HTTP server:

   ```bash
   cd site
   python -m http.server
   # Open in your preferred browser
   ```

- 🖥️ Access the live site at `http://localhost:8000`.

## 📤 Deploying Your Documentation Site

Choose a hosting provider and deployment method for your MkDocs documentation:

- Configure `mkdocs.yml` with deployment settings.
- Use `mkdocs deploy` to build and deploy your site.

* ### GitHub Pages Deployment Example:
  ```bash
  mkdocs gh-deploy
  ```

- Update the "Custom domain" in your repository's settings for a personalized URL.

![196814117-fc16e711-d2be-4722-9536-b7c6d78fd167](https://user-images.githubusercontent.com/26833433/210150206-9e86dcd7-10af-43e4-9eb2-9518b3799eac.png)

- For detailed deployment guidance, consult the [MkDocs documentation](https://www.mkdocs.org/user-guide/deploying-your-docs/).

## 💡 Contribute

We cherish the community's input as it drives Ultralytics open-source initiatives. Dive into the [Contributing Guide](https://docs.ultralytics.com/help/contributing) and share your thoughts via our [Survey](https://ultralytics.com/survey?utm_source=github&utm_medium=social&utm_campaign=Survey). A heartfelt thank you 🙏 to each contributor!

<!-- Pictorial representation of our dedicated contributor community -->

![Ultralytics open-source contributors](https://github.com/ultralytics/assets/raw/main/im/image-contributors.png)

## 📜 License

Ultralytics presents two licensing options:

- **AGPL-3.0 License**: Perfect for academia and open collaboration. Details are in the [LICENSE](https://github.com/ultralytics/ultralytics/blob/main/LICENSE) file.
- **Enterprise License**: Tailored for commercial usage, offering a seamless blend of Ultralytics technology in your products. Learn more at [Ultralytics Licensing](https://ultralytics.com/license).

## ✉️ Contact

For bug reports and feature requests, navigate to [GitHub Issues](https://github.com/ultralytics/docs/issues). Engage with peers and the Ultralytics team on [Discord](https://ultralytics.com/discord) for enriching conversations!

<br>
<div align="center">
  <a href="https://github.com/ultralytics"><img src="https://github.com/ultralytics/assets/raw/main/social/logo-social-github.png" width="3%" alt="Ultralytics GitHub"></a>
  <img src="https://github.com/ultralytics/assets/raw/main/social/logo-transparent.png" width="3%" alt="space">
  <a href="https://www.linkedin.com/company/ultralytics/"><img src="https://github.com/ultralytics/assets/raw/main/social/logo-social-linkedin.png" width="3%" alt="Ultralytics LinkedIn"></a>
  <img src="https://github.com/ultralytics/assets/raw/main/social/logo-transparent.png" width="3%" alt="space">
  <a href="https://twitter.com/ultralytics"><img src="https://github.com/ultralytics/assets/raw/main/social/logo-social-twitter.png" width="3%" alt="Ultralytics Twitter"></a>
  <img src="https://github.com/ultralytics/assets/raw/main/social/logo-transparent.png" width="3%" alt="space">
  <a href="https://youtube.com/ultralytics"><img src="https://github.com/ultralytics/assets/raw/main/social/logo-social-youtube.png" width="3%" alt="Ultralytics YouTube"></a>
  <img src="https://github.com/ultralytics/assets/raw/main/social/logo-transparent.png" width="3%" alt="space">
  <a href="https://www.tiktok.com/@ultralytics"><img src="https://github.com/ultralytics/assets/raw/main/social/logo-social-tiktok.png" width="3%" alt="Ultralytics TikTok"></a>
  <img src="https://github.com/ultralytics/assets/raw/main/social/logo-transparent.png" width="3%" alt="space">
  <a href="https://www.instagram.com/ultralytics/"><img src="https://github.com/ultralytics/assets/raw/main/social/logo-social-instagram.png" width="3%" alt="Ultralytics Instagram"></a>
  <img src="https://github.com/ultralytics/assets/raw/main/social/logo-transparent.png" width="3%" alt="space">
  <a href="https://ultralytics.com/discord"><img src="https://github.com/ultralytics/assets/raw/main/social/logo-social-discord.png" width="3%" alt="Ultralytics Discord"></a>
</div>
