# Supplementary material for: Internal thread defect detection system based on multi-vision
Source: PLoS One. 2024 May 28;19(5):e0304224. doi: 10.1371/journal.pone.0304224 (PMC11132497; doi:10.1371/journal.pone.0304224)
Supplement: S1 File — (ZIP) [file pone.0304224.s001.zip › ultralytics-main/docs/coming_soon_template.md]

---
description: Discover what's next for Ultralytics with our under-construction page, previewing new, groundbreaking AI and ML features coming soon.
keywords: Ultralytics, coming soon, under construction, new features, AI updates, ML advancements, YOLO, technology preview
---

# Under Construction 🏗️🌟

Welcome to the Ultralytics "Under Construction" page! Here, we're hard at work developing the next generation of AI and ML innovations. This page serves as a teaser for the exciting updates and new features we're eager to share with you!

## Exciting New Features on the Way 🎉

- **Innovative Breakthroughs:** Get ready for advanced features and services that will transform your AI and ML experience.
- **New Horizons:** Anticipate novel products that redefine AI and ML capabilities.
- **Enhanced Services:** We're upgrading our services for greater efficiency and user-friendliness.

## Stay Updated 🚧

This placeholder page is your first stop for upcoming developments. Keep an eye out for:

- **Newsletter:** Subscribe [here](https://ultralytics.com/#newsletter) for the latest news.
- **Social Media:** Follow us [here](https://www.linkedin.com/company/ultralytics) for updates and teasers.
- **Blog:** Visit our [blog](https://ultralytics.com/blog) for detailed insights.

## We Value Your Input 🗣️

Your feedback shapes our future releases. Share your thoughts and suggestions [here](https://ultralytics.com/contact).

## Thank You, Community! 🌍

Your [contributions](https://docs.ultralytics.com/help/contributing) inspire our continuous [innovation](https://github.com/ultralytics/ultralytics). Stay tuned for the big reveal of what's next in AI and ML at Ultralytics!

---

Excited for what's coming? Bookmark this page and get ready for a transformative AI and ML journey with Ultralytics! 🛠️🤖
