# Supplementary material for: Internal thread defect detection system based on multi-vision
Source: PLoS One. 2024 May 28;19(5):e0304224. doi: 10.1371/journal.pone.0304224 (PMC11132497; doi:10.1371/journal.pone.0304224)
Supplement: S1 File — (ZIP) [file pone.0304224.s001.zip › ultralytics-main/docs/en/guides/yolo-performance-metrics.md]

---
comments: true
description: A comprehensive guide on various performance metrics related to YOLOv8, their significance, and how to interpret them.
keywords: YOLOv8, Performance metrics, Object detection, Intersection over Union (IoU), Average Precision (AP), Mean Average Precision (mAP), Precision, Recall, Validation mode, Ultralytics
---

# Performance Metrics Deep Dive

## Introduction

Performance metrics are key tools to evaluate the accuracy and efficiency of object detection models. They shed light on how effectively a model can identify and localize objects within images. Additionally, they help in understanding the model's handling of false positives and false negatives. These insights are crucial for evaluating and enhancing the model's performance. In this guide, we will explore various performance metrics associated with YOLOv8, their significance, and how to interpret them.

<p align="center">
  <br>
  <iframe loading="lazy" width="720" height="405" src="https://www.youtube.com/embed/q7LwPoM7tSQ"
    title="YouTube video player" frameborder="0"
    allow="accelerometer; autoplay; clipboard-write; encrypted-media; gyroscope; picture-in-picture; web-share"
    allowfullscreen>
  </iframe>
  <br>
  <strong>Watch:</strong>  Ultralytics YOLOv8 Performance Metrics | MAP, F1 Score, Precision, IoU & Accuracy
</p>

## Object Detection Metrics

Let’s start by discussing some metrics that are not only important to YOLOv8 but are broadly applicable across different object detection models.

- **Intersection over Union (IoU):** IoU is a measure that quantifies the overlap between a predicted bounding box and a ground truth bounding box. It plays a fundamental role in evaluating the accuracy of object localization.

- **Average Precision (AP):** AP computes the area under the precision-recall curve, providing a single value that encapsulates the model's precision and recall performance.

- **Mean Average Precision (mAP):** mAP extends the concept of AP by calculating the average AP values across multiple object classes. This is useful in multi-class object detection scenarios to provide a comprehensive evaluation of the model's performance.

- **Precision and Recall:** Precision quantifies the proportion of true positives among all positive predictions, assessing the model's capability to avoid false positives. On the other hand, Recall calculates the proportion of true positives among all actual positives, measuring the model's ability to detect all instances of a class.

- **F1 Score:** The F1 Score is the harmonic mean of precision and recall, providing a balanced assessment of a model's performance while considering both false positives and false negatives.

## How to Calculate Metrics for YOLOv8 Model

Now, we can explore [YOLOv8's Validation mode](../modes/val.md) that can be used to compute the above discussed evaluation metrics.

Using the validation mode is simple. Once you have a trained model, you can invoke the model.val() function. This function will then process the validation dataset and return a variety of performance metrics. But what do these metrics mean? And how should you interpret them?

### Interpreting the Output

Let's break down the output of the model.val() function and understand each segment of the output.

#### Class-wise Metrics

One of the sections of the output is the class-wise breakdown of performance metrics. This granular information is useful when you are trying to understand how well the model is doing for each specific class, especially in datasets with a diverse range of object categories. For each class in the dataset the following is provided:

- **Class**: This denotes the name of the object class, such as "person", "car", or "dog".

- **Images**: This metric tells you the number of images in the validation set that contain the object class.

- **Instances**: This provides the count of how many times the class appears across all images in the validation set.

- **Box(P, R, mAP50, mAP50-95)**: This metric provides insights into the model's performance in detecting objects:

    - **P (Precision)**: The accuracy of the detected objects, indicating how many detections were correct.

    - **R (Recall)**: The ability of the model to identify all instances of objects in the images.

    - **mAP50**: Mean average precision calculated at an intersection over union (IoU) threshold of 0.50. It's a measure of the model's accuracy considering only the "easy" detections.

    - **mAP50-95**: The average of the mean average precision calculated at varying IoU thresholds, ranging from 0.50 to 0.95. It gives a comprehensive view of the model's performance across different levels of detection difficulty.

#### Speed Metrics

The speed of inference can be as critical as accuracy, especially in real-time object detection scenarios. This section breaks down the time taken for various stages of the validation process, from preprocessing to post-processing.

#### COCO Metrics Evaluation

For users validating on the COCO dataset, additional metrics are calculated using the COCO evaluation script. These metrics give insights into precision and recall at different IoU thresholds and for objects of different sizes.

#### Visual Outputs

The model.val() function, apart from producing numeric metrics, also yields visual outputs that can provide a more intuitive understanding of the model's performance. Here's a breakdown of the visual outputs you can expect:

- **F1 Score Curve (`F1_curve.png`)**: This curve represents the F1 score across various thresholds. Interpreting this curve can offer insights into the model's balance between false positives and false negatives over different thresholds.

- **Precision-Recall Curve (`PR_curve.png`)**: An integral visualization for any classification problem, this curve showcases the trade-offs between precision and recall at varied thresholds. It becomes especially significant when dealing with imbalanced classes.

- **Precision Curve (`P_curve.png`)**: A graphical representation of precision values at different thresholds. This curve helps in understanding how precision varies as the threshold changes.

- **Recall Curve (`R_curve.png`)**: Correspondingly, this graph illustrates how the recall values change across different thresholds.

- **Confusion Matrix (`confusion_matrix.png`)**: The confusion matrix provides a detailed view of the outcomes, showcasing the counts of true positives, true negatives, false positives, and false negatives for each class.

- **Normalized Confusion Matrix (`confusion_matrix_normalized.png`)**: This visualization is a normalized version of the confusion matrix. It represents the data in proportions rather than raw counts. This format makes it simpler to compare the performance across classes.

- **Validation Batch Labels (`val_batchX_labels.jpg`)**: These images depict the ground truth labels for distinct batches from the validation dataset. They provide a clear picture of what the objects are and their respective locations as per the dataset.

- **Validation Batch Predictions (`val_batchX_pred.jpg`)**: Contrasting the label images, these visuals display the predictions made by the YOLOv8 model for the respective batches. By comparing these to the label images, you can easily assess how well the model detects and classifies objects visually.

#### Results Storage

For future reference, the results are saved to a directory, typically named runs/detect/val.

## Choosing the Right Metrics

Choosing the right metrics to evaluate often depends on the specific application.

- **mAP:** Suitable for a broad assessment of model performance.

- **IoU:** Essential when precise object location is crucial.

- **Precision:** Important when minimizing false detections is a priority.

- **Recall:** Vital when it's important to detect every instance of an object.

- **F1 Score:** Useful when a balance between precision and recall is needed.

For real-time applications, speed metrics like FPS (Frames Per Second) and latency are crucial to ensure timely results.

## Interpretation of Results

It’s important to understand the metrics. Here's what some of the commonly observed lower scores might suggest:

- **Low mAP:** Indicates the model may need general refinements.

- **Low IoU:** The model might be struggling to pinpoint objects accurately. Different bounding box methods could help.

- **Low Precision:** The model may be detecting too many non-existent objects. Adjusting confidence thresholds might reduce this.

- **Low Recall:** The model could be missing real objects. Improving feature extraction or using more data might help.

- **Imbalanced F1 Score:** There's a disparity between precision and recall.

- **Class-specific AP:** Low scores here can highlight classes the model struggles with.

## Case Studies

Real-world examples can help clarify how these metrics work in practice.

### Case 1

- **Situation:** mAP and F1 Score are suboptimal, but while Recall is good, Precision isn't.

- **Interpretation & Action:** There might be too many incorrect detections. Tightening confidence thresholds could reduce these, though it might also slightly decrease recall.

### Case 2

- **Situation:** mAP and Recall are acceptable, but IoU is lacking.

- **Interpretation & Action:** The model detects objects well but might not be localizing them precisely. Refining bounding box predictions might help.

### Case 3

- **Situation:** Some classes have a much lower AP than others, even with a decent overall mAP.

- **Interpretation & Action:** These classes might be more challenging for the model. Using more data for these classes or adjusting class weights during training could be beneficial.

## Connect and Collaborate

Tapping into a community of enthusiasts and experts can amplify your journey with YOLOv8. Here are some avenues that can facilitate learning, troubleshooting, and networking.

### Engage with the Broader Community

- **GitHub Issues:** The YOLOv8 repository on GitHub has an [Issues tab](https://github.com/ultralytics/ultralytics/issues) where you can ask questions, report bugs, and suggest new features. The community and maintainers are active here, and it’s a great place to get help with specific problems.

- **Ultralytics Discord Server:** Ultralytics has a [Discord server](https://ultralytics.com/discord/) where you can interact with other users and the developers.

### Official Documentation and Resources:

- **Ultralytics YOLOv8 Docs:** The [official documentation](../index.md) provides a comprehensive overview of YOLOv8, along with guides on installation, usage, and troubleshooting.

Using these resources will not only guide you through any challenges but also keep you updated with the latest trends and best practices in the YOLOv8 community.

## Conclusion

In this guide, we've taken a close look at the essential performance metrics for YOLOv8. These metrics are key to understanding how well a model is performing and are vital for anyone aiming to fine-tune their models. They offer the necessary insights for improvements and to make sure the model works effectively in real-life situations.

Remember, the YOLOv8 and Ultralytics community is an invaluable asset. Engaging with fellow developers and experts can open doors to insights and solutions not found in standard documentation. As you journey through object detection, keep the spirit of learning alive, experiment with new strategies, and share your findings. By doing so, you contribute to the community's collective wisdom and ensure its growth.

Happy object detecting!
