# Supplementary material for: Internal thread defect detection system based on multi-vision
Source: PLoS One. 2024 May 28;19(5):e0304224. doi: 10.1371/journal.pone.0304224 (PMC11132497; doi:10.1371/journal.pone.0304224)
Supplement: S1 File — (ZIP) [file pone.0304224.s001.zip › ultralytics-main/docs/en/help/environmental-health-safety.md]

---
comments: false
description: Discover Ultralytics’ EHS policy principles and implementation measures. Committed to safety, environment, and continuous improvement for a sustainable future.
keywords: Ultralytics policy, EHS, environment, health and safety, compliance, prevention, continuous improvement, risk management, emergency preparedness, resource allocation, communication
---

# Ultralytics Environmental, Health and Safety (EHS) Policy

At Ultralytics, we recognize that the long-term success of our company relies not only on the products and services we offer, but also the manner in which we conduct our business. We are committed to ensuring the safety and well-being of our employees, stakeholders, and the environment, and we will continuously strive to mitigate our impact on the environment while promoting health and safety.

## Policy Principles

1. **Compliance**: We will comply with all applicable laws, regulations, and standards related to EHS, and we will strive to exceed these standards where possible.

2. **Prevention**: We will work to prevent accidents, injuries, and environmental harm by implementing risk management measures and ensuring all our operations and procedures are safe.

3. **Continuous Improvement**: We will continuously improve our EHS performance by setting measurable objectives, monitoring our performance, auditing our operations, and revising our policies and procedures as needed.

4. **Communication**: We will communicate openly about our EHS performance and will engage with stakeholders to understand and address their concerns and expectations.

5. **Education and Training**: We will educate and train our employees and contractors in appropriate EHS procedures and practices.

## Implementation Measures

1. **Responsibility and Accountability**: Every employee and contractor working at or with Ultralytics is responsible for adhering to this policy. Managers and supervisors are accountable for ensuring this policy is implemented within their areas of control.

2. **Risk Management**: We will identify, assess, and manage EHS risks associated with our operations and activities to prevent accidents, injuries, and environmental harm.

3. **Resource Allocation**: We will allocate the necessary resources to ensure the effective implementation of our EHS policy, including the necessary equipment, personnel, and training.

4. **Emergency Preparedness and Response**: We will develop, maintain, and test emergency preparedness and response plans to ensure we can respond effectively to EHS incidents.

5. **Monitoring and Review**: We will monitor and review our EHS performance regularly to identify opportunities for improvement and ensure we are meeting our objectives.

This policy reflects our commitment to minimizing our environmental footprint, ensuring the safety and well-being of our employees, and continuously improving our performance.

Please remember that the implementation of an effective EHS policy requires the involvement and commitment of everyone working at or with Ultralytics. We encourage you to take personal responsibility for your safety and the safety of others, and to take care of the environment in which we live and work.
