# Supplementary material for: Internal thread defect detection system based on multi-vision
Source: PLoS One. 2024 May 28;19(5):e0304224. doi: 10.1371/journal.pone.0304224 (PMC11132497; doi:10.1371/journal.pone.0304224)
Supplement: S1 File — (ZIP) [file pone.0304224.s001.zip › ultralytics-main/docs/en/hub/quickstart.md]

---
comments: true
description: Kickstart your journey with Ultralytics HUB. Learn how to train and deploy YOLOv5 and YOLOv8 models in seconds with our Quickstart guide.
keywords: Ultralytics HUB, Quickstart, YOLOv5, YOLOv8, model training, quick deployment, drag-and-drop interface, real-time object detection
---

# Quickstart Guide for Ultralytics HUB

HUB is designed to be user-friendly and intuitive, with a drag-and-drop interface that allows users to easily upload their data and train new models quickly. It offers a range of pre-trained models and templates to choose from, making it easy for users to get started with training their own models. Once a model is trained, it can be easily deployed and used for real-time object detection, instance segmentation and classification tasks.

<p align="center">
  <br>
  <iframe loading="lazy" width="720" height="405" src="https://www.youtube.com/embed/lveF9iCMIzc?si=_Q4WB5kMB5qNe7q6"
    title="YouTube video player" frameborder="0"
    allow="accelerometer; autoplay; clipboard-write; encrypted-media; gyroscope; picture-in-picture; web-share"
    allowfullscreen>
  </iframe>
  <br>
  <strong>Watch:</strong> Train Your Custom YOLO Models In A Few Clicks with Ultralytics HUB.
</p>

## Creating an Account

[Ultralytics HUB](https://hub.ultralytics.com/) offers multiple easy account creation options. Users can register and sign in using Google, Apple, GitHub accounts, or a work email address.

![Creating an Account](https://github.com/ultralytics/ultralytics/assets/19519529/1dcf454a-68ab-4821-9779-ee33a6e300cf)

## The Dashboard

Upon logging in, users are directed to the HUB dashboard, providing a comprehensive overview. The left pane conveniently offers links for tasks such as Uploading Datasets, Creating Projects, Training Models, Integrating Third-party Applications, Accessing Support, and Managing Trash.

![HUB Dashboard](https://github.com/ultralytics/ultralytics/assets/19519529/108de60e-1b21-4f07-8d46-ed51d8439f67)

## Selecting the Model

Choose a Dataset and train the model by selecting the Project name, Model name, and Architecture. Ultralytics offers a range of YOLOv8, YOLOv5, and YOLOv5u6 Architectures, including pre-trained and custom options.

Read more about Models on the [HUB Models page](models.md).

## Training the Model

There are three ways to train your model: using Google Colab, training locally, or through Ultralytics Cloud. Learn more about training options on the [Cloud Training Page](cloud-training.md).

## Integrating the Model

Integrate your trained model with third-party applications or connect HUB from an external agent. Ultralytics HUB currently supports simple one-click API Integration with Roboflow. Read more about integration on the [Integration Page](integrations.md).

## Need Help?

If you encounter any issues or have questions, we're here to assist you. You can report a bug, request a feature, or ask a question.

![Support Page](https://github.com/ultralytics/ultralytics/assets/19519529/c29bf5c5-72d8-4be4-9f3f-b504968d0bef)

## Data Management

Manage your datasets efficiently with options to restore or permanently delete them from the Trash section in the left column.

![Trash Page](https://github.com/ultralytics/ultralytics/assets/19519529/c3d46107-aa58-4b05-a7a8-44db1ad61bb2)
