# Supplementary material for: Internal thread defect detection system based on multi-vision
Source: PLoS One. 2024 May 28;19(5):e0304224. doi: 10.1371/journal.pone.0304224 (PMC11132497; doi:10.1371/journal.pone.0304224)
Supplement: S1 File — (ZIP) [file pone.0304224.s001.zip › ultralytics-main/docs/en/reference/cfg/__init__.md]

---
description: Explore Ultralytics cfg functions like cfg2dict, handle_deprecation, merge_equal_args & more to handle YOLO settings and configurations efficiently.
keywords: Ultralytics, YOLO, Configuration, cfg2dict, handle_deprecation, merge_equals_args, handle_yolo_settings, copy_default_cfg, Image Detection
---

# Reference for `ultralytics/cfg/__init__.py`

!!! Note

    This file is available at [https://github.com/ultralytics/ultralytics/blob/main/ultralytics/cfg/__init__.py](https://github.com/ultralytics/ultralytics/blob/main/ultralytics/cfg/__init__.py). If you spot a problem please help fix it by [contributing](https://docs.ultralytics.com/help/contributing/) a [Pull Request](https://github.com/ultralytics/ultralytics/edit/main/ultralytics/cfg/__init__.py) 🛠️. Thank you 🙏!

<br><br>

## ::: ultralytics.cfg.cfg2dict

<br><br>

## ::: ultralytics.cfg.get_cfg

<br><br>

## ::: ultralytics.cfg.check_cfg

<br><br>

## ::: ultralytics.cfg.get_save_dir

<br><br>

## ::: ultralytics.cfg._handle_deprecation

<br><br>

## ::: ultralytics.cfg.check_dict_alignment

<br><br>

## ::: ultralytics.cfg.merge_equals_args

<br><br>

## ::: ultralytics.cfg.handle_yolo_hub

<br><br>

## ::: ultralytics.cfg.handle_yolo_settings

<br><br>

## ::: ultralytics.cfg.handle_explorer

<br><br>

## ::: ultralytics.cfg.parse_key_value_pair

<br><br>

## ::: ultralytics.cfg.smart_value

<br><br>

## ::: ultralytics.cfg.entrypoint

<br><br>

## ::: ultralytics.cfg.copy_default_cfg

<br><br>
