# Supplementary material for: Internal thread defect detection system based on multi-vision
Source: PLoS One. 2024 May 28;19(5):e0304224. doi: 10.1371/journal.pone.0304224 (PMC11132497; doi:10.1371/journal.pone.0304224)
Supplement: S1 File — (ZIP) [file pone.0304224.s001.zip › ultralytics-main/docs/en/reference/data/augment.md]

---
description: Detailed exploration into Ultralytics data augmentation methods including BaseTransform, MixUp, LetterBox, ToTensor, and more for enhancing model performance.
keywords: Ultralytics, Data Augmentation, BaseTransform, MixUp, RandomHSV, LetterBox, Albumentations, classify_transforms, classify_albumentations
---

# Reference for `ultralytics/data/augment.py`

!!! Note

    This file is available at [https://github.com/ultralytics/ultralytics/blob/main/ultralytics/data/augment.py](https://github.com/ultralytics/ultralytics/blob/main/ultralytics/data/augment.py). If you spot a problem please help fix it by [contributing](https://docs.ultralytics.com/help/contributing/) a [Pull Request](https://github.com/ultralytics/ultralytics/edit/main/ultralytics/data/augment.py) 🛠️. Thank you 🙏!

<br><br>

## ::: ultralytics.data.augment.BaseTransform

<br><br>

## ::: ultralytics.data.augment.Compose

<br><br>

## ::: ultralytics.data.augment.BaseMixTransform

<br><br>

## ::: ultralytics.data.augment.Mosaic

<br><br>

## ::: ultralytics.data.augment.MixUp

<br><br>

## ::: ultralytics.data.augment.RandomPerspective

<br><br>

## ::: ultralytics.data.augment.RandomHSV

<br><br>

## ::: ultralytics.data.augment.RandomFlip

<br><br>

## ::: ultralytics.data.augment.LetterBox

<br><br>

## ::: ultralytics.data.augment.CopyPaste

<br><br>

## ::: ultralytics.data.augment.Albumentations

<br><br>

## ::: ultralytics.data.augment.Format

<br><br>

## ::: ultralytics.data.augment.ClassifyLetterBox

<br><br>

## ::: ultralytics.data.augment.CenterCrop

<br><br>

## ::: ultralytics.data.augment.ToTensor

<br><br>

## ::: ultralytics.data.augment.v8_transforms

<br><br>

## ::: ultralytics.data.augment.classify_transforms

<br><br>

## ::: ultralytics.data.augment.classify_augmentations

<br><br>
