# Supplementary material for: Internal thread defect detection system based on multi-vision
Source: PLoS One. 2024 May 28;19(5):e0304224. doi: 10.1371/journal.pone.0304224 (PMC11132497; doi:10.1371/journal.pone.0304224)
Supplement: S1 File — (ZIP) [file pone.0304224.s001.zip › ultralytics-main/docs/en/reference/data/converter.md]

---
description: Explore Ultralytics data converter functions like coco91_to_coco80_class, merge_multi_segment, rle2polygon for efficient data handling.
keywords: Ultralytics, Data Converter, coco91_to_coco80_class, merge_multi_segment, rle2polygon
---

# Reference for `ultralytics/data/converter.py`

!!! Note

    This file is available at [https://github.com/ultralytics/ultralytics/blob/main/ultralytics/data/converter.py](https://github.com/ultralytics/ultralytics/blob/main/ultralytics/data/converter.py). If you spot a problem please help fix it by [contributing](https://docs.ultralytics.com/help/contributing/) a [Pull Request](https://github.com/ultralytics/ultralytics/edit/main/ultralytics/data/converter.py) 🛠️. Thank you 🙏!

<br><br>

## ::: ultralytics.data.converter.coco91_to_coco80_class

<br><br>

## ::: ultralytics.data.converter.coco80_to_coco91_class

<br><br>

## ::: ultralytics.data.converter.convert_coco

<br><br>

## ::: ultralytics.data.converter.convert_dota_to_yolo_obb

<br><br>

## ::: ultralytics.data.converter.min_index

<br><br>

## ::: ultralytics.data.converter.merge_multi_segment

<br><br>

## ::: ultralytics.data.converter.yolo_bbox2segment

<br><br>
