# Supplementary material for: Internal thread defect detection system based on multi-vision
Source: PLoS One. 2024 May 28;19(5):e0304224. doi: 10.1371/journal.pone.0304224 (PMC11132497; doi:10.1371/journal.pone.0304224)
Supplement: S1 File — (ZIP) [file pone.0304224.s001.zip › ultralytics-main/docs/en/reference/data/explorer/gui/dash.md]

---
comments: true
description: Detailed reference for the Explorer GUI. Includes brief descriptions for all the major functions used in the dashboard demo of Explorer API.
keywords: Ultralytics, data explorer, gui, function reference, documentation, AI queries, image similarity, SQL queries, streamlit, semantic search
---

# Reference for `ultralytics/data/explorer/gui/dash.py`

!!! Note

    This file is available at [https://github.com/ultralytics/ultralytics/blob/main/ultralytics/data/explorer/gui/dash.py](https://github.com/ultralytics/ultralytics/blob/main/ultralytics/data/explorer/gui/dash.py). If you spot a problem please help fix it by [contributing](https://docs.ultralytics.com/help/contributing/) a [Pull Request](https://github.com/ultralytics/ultralytics/edit/main/ultralytics/data/explorer/gui/dash.py) 🛠️. Thank you 🙏!

<br><br>

## ::: ultralytics.data.explorer.gui.dash._get_explorer

<br><br>

## ::: ultralytics.data.explorer.gui.dash.init_explorer_form

<br><br>

## ::: ultralytics.data.explorer.gui.dash.query_form

<br><br>

## ::: ultralytics.data.explorer.gui.dash.ai_query_form

<br><br>

## ::: ultralytics.data.explorer.gui.dash.find_similar_imgs

<br><br>

## ::: ultralytics.data.explorer.gui.dash.similarity_form

<br><br>

## ::: ultralytics.data.explorer.gui.dash.run_sql_query

<br><br>

## ::: ultralytics.data.explorer.gui.dash.run_ai_query

<br><br>

## ::: ultralytics.data.explorer.gui.dash.reset_explorer

<br><br>

## ::: ultralytics.data.explorer.gui.dash.utralytics_explorer_docs_callback

<br><br>

## ::: ultralytics.data.explorer.gui.dash.layout

<br><br>
