# Supplementary material for: Internal thread defect detection system based on multi-vision
Source: PLoS One. 2024 May 28;19(5):e0304224. doi: 10.1371/journal.pone.0304224 (PMC11132497; doi:10.1371/journal.pone.0304224)
Supplement: S1 File — (ZIP) [file pone.0304224.s001.zip › ultralytics-main/docs/en/reference/data/explorer/utils.md]

---
comments: true
description: Detailed reference for the Explorer utils. Provides descriptions and details on important utility functions for managing and interacting with data in the Ultralytics explorer project.
keywords: Ultralytics, data explorer, function reference, documentation, get table schema, get sim index schema, sanitize batch, plot query result, prompt SQL query
---

# Reference for `ultralytics/data/explorer/utils.py`

!!! Note

    This file is available at [https://github.com/ultralytics/ultralytics/blob/main/ultralytics/data/explorer/utils.py](https://github.com/ultralytics/ultralytics/blob/main/ultralytics/data/explorer/utils.py). If you spot a problem please help fix it by [contributing](https://docs.ultralytics.com/help/contributing/) a [Pull Request](https://github.com/ultralytics/ultralytics/edit/main/ultralytics/data/explorer/utils.py) 🛠️. Thank you 🙏!

<br><br>

## ::: ultralytics.data.explorer.utils.get_table_schema

<br><br>

## ::: ultralytics.data.explorer.utils.get_sim_index_schema

<br><br>

## ::: ultralytics.data.explorer.utils.sanitize_batch

<br><br>

## ::: ultralytics.data.explorer.utils.plot_query_result

<br><br>

## ::: ultralytics.data.explorer.utils.prompt_sql_query

<br><br>
