# Supplementary material for: Internal thread defect detection system based on multi-vision
Source: PLoS One. 2024 May 28;19(5):e0304224. doi: 10.1371/journal.pone.0304224 (PMC11132497; doi:10.1371/journal.pone.0304224)
Supplement: S1 File — (ZIP) [file pone.0304224.s001.zip › ultralytics-main/docs/en/reference/data/loaders.md]

---
description: Find detailed guides on Ultralytics YOLO data loaders, including LoadStreams, LoadImages and LoadTensor. Learn how to get the best YouTube URLs.
keywords: Ultralytics, data loaders, LoadStreams, LoadImages, LoadTensor, YOLO, YouTube URLs
---

# Reference for `ultralytics/data/loaders.py`

!!! Note

    This file is available at [https://github.com/ultralytics/ultralytics/blob/main/ultralytics/data/loaders.py](https://github.com/ultralytics/ultralytics/blob/main/ultralytics/data/loaders.py). If you spot a problem please help fix it by [contributing](https://docs.ultralytics.com/help/contributing/) a [Pull Request](https://github.com/ultralytics/ultralytics/edit/main/ultralytics/data/loaders.py) 🛠️. Thank you 🙏!

<br><br>

## ::: ultralytics.data.loaders.SourceTypes

<br><br>

## ::: ultralytics.data.loaders.LoadStreams

<br><br>

## ::: ultralytics.data.loaders.LoadScreenshots

<br><br>

## ::: ultralytics.data.loaders.LoadImagesAndVideos

<br><br>

## ::: ultralytics.data.loaders.LoadPilAndNumpy

<br><br>

## ::: ultralytics.data.loaders.LoadTensor

<br><br>

## ::: ultralytics.data.loaders.autocast_list

<br><br>

## ::: ultralytics.data.loaders.get_best_youtube_url

<br><br>
