# Supplementary material for: Internal thread defect detection system based on multi-vision
Source: PLoS One. 2024 May 28;19(5):e0304224. doi: 10.1371/journal.pone.0304224 (PMC11132497; doi:10.1371/journal.pone.0304224)
Supplement: S1 File — (ZIP) [file pone.0304224.s001.zip › ultralytics-main/docs/en/reference/engine/exporter.md]

---
description: Explore the exporter functionality of Ultralytics. Learn about exporting formats, IOSDetectModel, and try exporting with examples.
keywords: Ultralytics, Exporter, IOSDetectModel, Export Formats, Try export
---

# Reference for `ultralytics/engine/exporter.py`

!!! Note

    This file is available at [https://github.com/ultralytics/ultralytics/blob/main/ultralytics/engine/exporter.py](https://github.com/ultralytics/ultralytics/blob/main/ultralytics/engine/exporter.py). If you spot a problem please help fix it by [contributing](https://docs.ultralytics.com/help/contributing/) a [Pull Request](https://github.com/ultralytics/ultralytics/edit/main/ultralytics/engine/exporter.py) 🛠️. Thank you 🙏!

<br><br>

## ::: ultralytics.engine.exporter.Exporter

<br><br>

## ::: ultralytics.engine.exporter.IOSDetectModel

<br><br>

## ::: ultralytics.engine.exporter.export_formats

<br><br>

## ::: ultralytics.engine.exporter.gd_outputs

<br><br>

## ::: ultralytics.engine.exporter.try_export

<br><br>
