# Supplementary material for: Internal thread defect detection system based on multi-vision
Source: PLoS One. 2024 May 28;19(5):e0304224. doi: 10.1371/journal.pone.0304224 (PMC11132497; doi:10.1371/journal.pone.0304224)
Supplement: S1 File — (ZIP) [file pone.0304224.s001.zip › ultralytics-main/docs/en/reference/engine/tuner.md]

---
description: Explore the Ultralytics Tuner, a powerful tool designed for hyperparameter tuning of YOLO models to optimize performance across various tasks like object detection, image classification, and more.
keywords: Ultralytics, Tuner, YOLO, hyperparameter tuning, optimization, object detection, image classification, instance segmentation, pose estimation, multi-object tracking
---

# Reference for `ultralytics/engine/tuner.py`

!!! Note

    This file is available at [https://github.com/ultralytics/ultralytics/blob/main/ultralytics/engine/tuner.py](https://github.com/ultralytics/ultralytics/blob/main/ultralytics/engine/tuner.py). If you spot a problem please help fix it by [contributing](https://docs.ultralytics.com/help/contributing/) a [Pull Request](https://github.com/ultralytics/ultralytics/edit/main/ultralytics/engine/tuner.py) 🛠️. Thank you 🙏!

<br><br>

## ::: ultralytics.engine.tuner.Tuner

<br><br>
