# Supplementary material for: Internal thread defect detection system based on multi-vision
Source: PLoS One. 2024 May 28;19(5):e0304224. doi: 10.1371/journal.pone.0304224 (PMC11132497; doi:10.1371/journal.pone.0304224)
Supplement: S1 File — (ZIP) [file pone.0304224.s001.zip › ultralytics-main/docs/en/reference/hub/__init__.md]

---
description: Explore Ultralytics hub functions for model resetting, checking datasets, model exporting and more. Easy-to-follow instructions provided.
keywords: Ultralytics, hub functions, model export, dataset check, reset model, YOLO Docs
---

# Reference for `ultralytics/hub/__init__.py`

!!! Note

    This file is available at [https://github.com/ultralytics/ultralytics/blob/main/ultralytics/hub/__init__.py](https://github.com/ultralytics/ultralytics/blob/main/ultralytics/hub/__init__.py). If you spot a problem please help fix it by [contributing](https://docs.ultralytics.com/help/contributing/) a [Pull Request](https://github.com/ultralytics/ultralytics/edit/main/ultralytics/hub/__init__.py) 🛠️. Thank you 🙏!

<br><br>

## ::: ultralytics.hub.login

<br><br>

## ::: ultralytics.hub.logout

<br><br>

## ::: ultralytics.hub.reset_model

<br><br>

## ::: ultralytics.hub.export_fmts_hub

<br><br>

## ::: ultralytics.hub.export_model

<br><br>

## ::: ultralytics.hub.get_export

<br><br>

## ::: ultralytics.hub.check_dataset

<br><br>
