# Supplementary material for: Internal thread defect detection system based on multi-vision
Source: PLoS One. 2024 May 28;19(5):e0304224. doi: 10.1371/journal.pone.0304224 (PMC11132497; doi:10.1371/journal.pone.0304224)
Supplement: S1 File — (ZIP) [file pone.0304224.s001.zip › ultralytics-main/docs/en/reference/hub/session.md]

---
description: Explore details about the HUBTrainingSession in Ultralytics framework. Learn to utilize this functionality for effective model training.
keywords: Ultralytics, HUBTrainingSession, Documentation, Model Training, AI, Machine Learning, YOLO
---

# Reference for `ultralytics/hub/session.py`

!!! Note

    This file is available at [https://github.com/ultralytics/ultralytics/blob/main/ultralytics/hub/session.py](https://github.com/ultralytics/ultralytics/blob/main/ultralytics/hub/session.py). If you spot a problem please help fix it by [contributing](https://docs.ultralytics.com/help/contributing/) a [Pull Request](https://github.com/ultralytics/ultralytics/edit/main/ultralytics/hub/session.py) 🛠️. Thank you 🙏!

<br><br>

## ::: ultralytics.hub.session.HUBTrainingSession

<br><br>
